# Supplementary material for: Neuronal and non-neuronal signals regulate Caernorhabditis elegans avoidance of contaminated food
Source: Philos Trans R Soc Lond B Biol Sci. 2018 Jun 4;373(1751):20170255. doi: 10.1098/rstb.2017.0255 (PMC6000145; doi:10.1098/rstb.2017.0255)
Supplement: Supporting Data [file rstb20170255supp1.xlsx]

## Sheet: % animals off E. coli OP50
Percentage of animals off bacterial lawn
wild type	tax-2(pr671)	tax-2(pr694)	tax-4(pr678)	Δ AWC	bus-1(e2678)	egl-5p::BUS-1;bus-1(e2678)	ASEp::TAX-2;tax-2(p694)	ΔASEL	Δ ASER	lim-4(ky403)	ceh-36(ks86)	Δ AQR,PQR,URX	Δ AFD	Δ BAG	AQR,PQR,URXp::TAX-2;tax-2(p694)	AFDp::TAX-2;tax-2(p694)	BAGp::TAX-2;tax-2(p694)	ASEp,AQR,PQR,URXp,AFDp,BAGp::TAX-2;tax-2(p694)	ASEp::TAX-2;AQR,PQR,URXp::TAX-2;tax-2(p694)	lin-45(sy96)	mpk-1(ku1)
25.6637	0.892857	7.79221	1.50376	23.2323	26.4706	50	9.44882	18.6046	4.34783	17.0732	14.2857	24.1379	52.3809	8	0	31.5789	0	13.6364	17.1429	33.3333	28.8889
58	0	11.2676	0	19.1489	22.2222	31.4286	10.2941	15	4.34783	9.61538	7.69231	10.8108	50.7463	5.35714	0	6.77966	11.2903	0	20.6897	66.6667	15
35.2632	0	17.8571	2.06896	11.9658	45.1613	45.4545	7.44681	21.7391	3.125	16.6667	21.7391	25.9259	62.3762	3.22581	7.14286	2.08333	3.125	0	20	38.0952	45.4545
14.4737	5.55556	20.2532	9.01639	10	24.1379	14.8148	22.5	26.5306	10	13.5922	32.1429	6.49351	38.2353	19.1489	5	0	2.53165	27.5862	28	34.7826	28.2609
10.9756	4.71698	16.5414	3.50877	13.5135	11.4286	7.69231	12.9032	42.623	15.3846	7.35294	37.931	1.63934	48.2759	4.6875	0	2.77778	2.32558	20.5128	36.3636	25.5556	25.5556
15.3846	10.8333	17.2131	12.5	13.6364	3.80952	5	21.7391	31.1475	13.1579	17	16.6667	11.8644	23.3333	30.7692	7.14286	2	1.42857	20.5882	8.33333	39.3939	47.3684
35.8209	0	7.43243	8.18182	14.5455	34.058	26.2295	9.09091	24.1379	5.88235	18.8525	13.3333	1.92308	35.0877	0	4.34783	11.1111	3.125	10	26.6667	18.75	18.75
25.641	0	14.3885	14.1176	6.66667	30	24.3478	5	35.1351	20	18.1818		7.69231	53.5714		6.38298	7.40741	0	4.7619	30	7.14286	7.14286
48.5714	2.18978	11.0345	4.6729	9.39597	26.9231	24.1758		50	13.3333	1.81818		1.75439	49.0566			8.33333	9.52381	3.0303		4.54545	4.54545
10.084		9.57447							20	4.16667									25
15.1515		1.49254							16.6667	12.1951									22.2222
17.4419		14.5833								19.7183
27		4								23.0769
8.42105		13.8889
16.5468		7.40741
11.875		11.1111
32.8671		12
12.8713		0
13.9073
22.5564
28.5714
33.3333
20
9.30232
19.3798
9.85915
13.3333
5.1948
7.69231
13.1579
30
23.6364
4.7619
12.782
2.94118
28.1482
15.2672
19.6429
11.4286
8.54701
10.1852
11.1111
15.1515
8.4507
12.1212
21.9512
24.0385
14.8148
26.6667
6.34921
4.66667
9.63856
23.2558
11.1111
20.339
11.3821
11.7647
2
7.61905
14.8936
13.7255
21.8182
25.7143
12.3188
11.6071
16.1491
28.1553
29.4118
19.5122
9.52381
6
25.5814
8
17.4419
11.6279
7.52688
8
4.05405
21.2766
23.3333
18.4211
18.6046
14.9254
24.2424
12.5
29.6296
12.8713
17
28.0488
11.1111
11.7647
19.6429
12.069
14.5833
19.1177
12.069
9.27835
10
11.6279
11.2245
7.86517
4.90196
4.87805
14.8148
15.2542
16.6667
18.1818
27.3684
25.5556
24
33.3333
25.5556
7.52688
8
4.05405
16.6667
14.5455
14.6341
12.2449
32.2034
24.6479

## Sheet: % animals off 10% M. nem
Percentage of animals off bacterial lawn
wild type	tax-2(pr671)	tax-2(pr694)	tax-4(pr678)	Δ AWC	bus-1(e2678)	egl-5p::BUS-1;bus-1(e2678)	ASEp::TAX-2;tax-2(p694)	ΔASEL	Δ ASER	lim-4(ky403)	ceh-36(ks86)	Δ AQR,PQR,URX	Δ AFD	Δ BAG	AQR,PQR,URXp::TAX-2;tax-2(p694)	AFDp::TAX-2;tax-2(p694)	BAGp::TAX-2;tax-2(p694)	ASEp,AQR,PQR,URXp,AFDp,BAGp::TAX-2;tax-2(p694)	ASEp::TAX-2;AQR,PQR,URXp::TAX-2;tax-2(p694)	lin-45(sy96)	mpk-1(ku1)
67.7419	1.13636	18.9655	7.9646	49.2308	30	77.4194	1.69491	36.3636	57.1429	47.0588	5	29.0323	62.5	30	0	0	5.40541	40	70	69.2308	59.0909
70.4225	0	18.3099	13.5714	51.282	27.5862	71.4286	4.08163	29.0323	63.1579	52.9412	4.16667	6.25	69.8413	37.5	0	10.6383	17.1429	30	58.4906	50	47.0588
73.913	2.29885	24.0741	8.41122	33.3333	50	68.9655	9.09091	18.1818	46.1538	57.1429	40	0	61.3636	42.8571	0	2.27273	11.1111	21.4286	13.7931	90.9091	55.102
57.9545	0	15.9574	6.36364	38.0952	37.6812	68.421	0	41.5385	41.6667	27.7778	21.9512	8.69565	69.4444	86.3636	0	0	0	20.8333	47.0588	50	44.6154
39.6226	1.68067	12	12.3711	45.283	43.9024	58.3333	0	56.4103	45.4545	26.1905	38.4615	0	43.1373	81.579	0	0	7.14286	48	57.6923	40	65.5738
61.2903	0	3.75	7.77778	14.9254	22.6667	42.8571	0	39.3939	29.1667	30.9091	31.8182	8.33333	71.4286	91.6667	16	6.89655	8.33333	41.6667	44.4444	89.4737	65
74.5614	3.44828	7.82609	9.18367	32.8767	26.7717	64.8649	0	14.2857	11.1111	39.5833	16	0	46.6667	54.8387	11.3636	10	8.33333	10	11.1111	33.3333	30.303
70.9091	2.3622	5.12821	13.7931	24.4444	20.6107	58.6957	4.54545	46.1538	90.9091	23.5294	5.88235	0	66.0714	81.25		0	0	30	16.6667	50	70.2381
77.5862	0	13.8889	3.44828		11.3636	33.3333	0		90.9091	33.3333		4.7619	34.2857						36.8421
75.5319		6.41026								41.5385
61.1765		0								52.2727
67.7966		5.40541								50
62.0438		13.3333								58.3333
57.8313		11.4286								51.2195
54.2056		4.7619
47.5806		6.73077
12.7273		4
39.0476		0
23.2
40.4959
28.3688
71.6981
65.7143
66.6667
64.3564
38.8889
56.9231
31.1475
23.8636
40.9091
62.963
58.9286
68.1159
48.4375
38.4615
22.4299
44.4444
43.5185
41.9118
24.7423
29.3333
45.2381
63.0435
48
48.5149
44.5545
38.3333
28.5714
39.6226
41.8605
45.7831
25.4902
49.4845
45.7143
31.0345
41.1765
32.6316
29.0323
38.6139
55.9633
61.7978
45
88.8889
67.7419
47.6191
26.8817
42.0455
44.3396
57.971
54.1176
49.505
39.1304
31.0345
33.3333
64.6154
73.2394
74.2857
50
52.0833
70
56.25
61.4035
58.8235
57.6923
49.2064
56.5217
68.0851
59.5238
40.5797
50
55.7377
48.4849
42.1875
41.2698
52.6316
53.1915
64.4444
56.3218
33.3333
33.3333
50.6493
60.5634
57.377
70.7317
66.4062
50.6024
28.9474
48
89.7059
91.4894
59.2593
35.4167
71.2644
68.1818
59.2105
28.5714
68.421
65.625
50
47.9167
21.0526
25.8065
39.8148
36
47.3684

## Sheet: % animals off 10% UV336
Percentage of animals off lawn
wild type	tax-2(pr671)	tax-2(pr694)	tax-4(pr678)	Δ AWC	bus-1(e2678)	egl-5p::BUS-1;bus-1(e2678)	ASEp::TAX-2;tax-2(p694)	ΔASEL	Δ ASER	lim-4(ky403)	ceh-36(ks86)	Δ AQR,PQR,URX	Δ AFD	Δ BAG	AQR,PQR,URXp::TAX-2;tax-2(p694)	AFDp::TAX-2;tax-2(p694)	BAGp::TAX-2;tax-2(p694)	ASEp,AQR,PQR,URXp,AFDp,BAGp::TAX-2;tax-2(p694)	ASEp::TAX-2;AQR,PQR,URXp::TAX-2;tax-2(p694)	lin-45(sy96)	mpk-1(ku1)
50.9434	0.793651	9.64912	0	13.6364	37.037	53.3333	1.5873	6.89655	0	21.8182	17.6471	11.4754	43.3628	0	0	0	0	16.6667	12.6214	46.1538	25
33.6735	0	4.6729	0	13.6364	0	36	1.78571	17.0732	0	12.5	15	27.6923	64.8649	4	0	0	0	7.5	0	18.1818	0
23.4043	0	5.18518	0	15.3846		55	7.35294	11.1111	19.0476	12.5	6.25	27.8688	52.6316	37.931	3.84615	1.92308	0	0	0	70	20.4082
8.33333	0	1.73913	0	14.0351	8.23529	9.375	3.7037	37.7358	8.33333	12.5	22.7273	0	69.4444	23.9583	6.25	2.22222	0	16	12.5	50	76
16.3934	1.97368	8.47458	1.9802	20.4546	10.1562	0	4.87805	47.7273	8.33333	3.7037	19.4444	0	43.1373	23.4043	4.7619	0	4	21.4286	15	21.4286	87.5
38.2353	0	13.4615	3.62319	17.6471	6.25	5	10	48.1482	20	12.7273	16.6667	9.23077	71.4286	18.5185	9.52381		0	9.52381	17.3913	41.1765	70.9677
28.2609	0	3.27869	16.3934	6.42857	29.1262	16.6667	9.09091	38.7097	7.69231	16.2791	41.6667	1.2987	42.6667	25	0	0	4.34783	4	15	5.88235	2.04082
31.1111	0.666667	9.18367	1.9802	5.26316	17.757	19.2308		22.8571	40.9091	25.5102	64.7059	1.66667	44.2623		9.09091	0	0	13.6364	24.2424	16.6667	2.17391
13.4454	0	5.60748	9.3458	1.5625	17.2043	22.3214		32.4324	0	20.5128	45.4545	7.95455	51.0204		3.38983	5	10			17.2414	4
12.5		2.94118							50	2.85714
18.6916		3.09278							29.2683	1.17647
14.0351		0.628931							14.2857	1.38889
12.9032		3.84615								12.6761
24.4681		12.5								11.7647
20.6897		10
31.0345		0
9.93378		30.303
11.7647
15.8333
18.4211
20.9876
30.3571
39.5833
10.5691
12.963
14.9123
10.3896
4.22535
0
26.9231
12.5
18.1818
22.973
14.5631
2.77778
26.2295
24.3478
24.1758
6.50406
7.40741
3.66973
18.3333
21.3115
13.6364
19.5652
21.0526
21.1765
32.7869
19.708
4.5977
11.7284
6.97674
16.2162
6.97674
18.8406
18.4211
7.95455
5.82524
3.84615
15.2174
21.2121
33.3333
19.403
15.1899
16.2338
20.8955
28.7879
20.7792
5.74713
21.7949
11.7647
10.6383
8.08081
11.9048
16.0494
27.1186
13.3333
24.1379
10.8108
25.9259
14.2857
16.8675
12.6582
19.4444
21.5385
40.7407
10.3896
12.1951
8.21918
7.14286
7.69231
7.27273
13.924
8.33333
6.66667
15.873
20
8.33333
27.2727
11.236
26.9231
7.95455
2.7027
7.33945
9.27835
10.0917
7.69231
21.9512
13.5135
8.47458
17.7215
44.4444
100
70.3704
16.0494
27.1186
13.3333
16.3934
10.3175
7.5
11.2676

## Sheet: Leaving assay data
	Percentage of animals remaining on lawn
Time (hours)	OP50				non-pathogenic M. nematophilum				M. nematophilum												CBX102
0	100	100	100	100	100	100	100	100	100	100	100	100
1	100	100	100	100	100	90	100	100	100	90	100	100
2	100	100	100	100	100	90	90	90	100	80	77.7778	90
3	100	100	100	100	100	80	90	90	90	80	66.6667	80
4	100	100	100	100	100	80	90	80	80	70	44.4444	70
5	100	100	100	100	100	80	90	80	80	60	44.4444	70
6	100	100	100	100	100	80	80	80	60	60	44.4444	70
7	100	100	100	100	100	70	80	80	60	60	44.4444	70
8	100	100	100	100	100	60	80	80	50	60	44.4444	70
9	100	100	100	100	100	60	80	80	50	60	44.4444	70
10	100	100	100	100	100	60	80	80	30	60	44.4444	70
11	100	87.5	100	100	100	60	80	80	30	60	44.4444	60
12	100	87.5	100	100	100	60	80	80	30	60	44.4444	60
24	90	75	100	100	77.7778	60	80	70	30	50	44.4444	50

## Sheet: Syto13 measurements
Syto13 fluorescence (Arbitary units)
standard plate	full plate
3291.61	4687.23
2620.09	4035.3
859.3	3414.25
1064.53	2818.23
1025.47	2713.96
6124.25	3342.28
1586.59	3130.9
2616.38	3275.31
5937.62	6046.28
3226.72	3668.92
2080.46	2307.04
2693.01	5374.19
4357.8	2978.69
2430.73	6771.62
1197.18	6286.26
1397.08	2314
8603.04	6717.74
7172.46	3026.65
3093.06	4223.76
2852.57	5111.27
834.3	4796.74
1338.73	3507.87
5743.29	3406.94
6892.93	3066.11
980.95	7073.91
2127.12	5994.54
1172.95	6653.27
1178	4906.07
3635.63	5422.09
2377.48	6275.65
5287.02	3586.71
1339.65	7068.08
2609.18	6805.12
	6407.1
	1616.6
	5453.7
	7168.38

## Sheet: Pathogen clearance 
	Percentage of animals retaining labelled pathogen
Time (min)	Standard plate
0	95.6	95.4	100	97	98.5	95.2	98.3871	97.7273	97.7778	97.8947	96.9697	98.3051	94.4444	93.75	94.6429	100	100	95	97.5309	96.6667	91.6667	96.0784	96	95.082	100	100	98.4375	94.4444	95.5882	98.5714	100	94.4444	100	98.7342	94.382	97.6191	100	100	96.1539	97.8022	96.2264	95.3846	94	98.1482	91.9355	93.75	100	100	97.8723
30	93	92.3	91.3	91.1	89.7	88	94.5652	91.8033	92.3913	94.2308	93.8272	90.3846	88.5246	92.1053	87.1795	92.3077	98.7342	93.1818	94.0476	89.6104	90.411	91.0448	88.8889	84.6154	98.5507	91.1765	93.5065	83.3333	79.5918	84.3137	91.9355	85.3658	90	89.7059	86.3014	81.0345	91.6667	95.6522	94.1176	90.6977	85.4839	90.2439	87.7193	86.1539	91.1392	85.2459	100	92.8571	97.7273
60	62.8	76.2	72.6	72.4	75.4	60	79.5181	71.4286	73.3333	70	74.4186	79.0323	68.9655	73.5849	75	71.2329	71.875	77.7778	82.6087	70.8333	75.8064	72.7273	73.2143	64.7059	81.0811	84.058	81.1321	64	61.1111	61.2245	63.9344	72.4138	72.093	48.9796	57.8125	70.2128	80.9524	81.8182	72.973	68.9655	74.1936	76.5957	80.7018	61.4286	66.6667	75.7576	80.3279	72.2222	81.4815
90	47.8	51.4	47.1	37.5	38.9	30	50.7936	40.4255	41.5385	50	50	54	45.2381	54.717	62.8571	54.5455	49.2308	53.3333	66.1017	51.7241	58.209	53.5714	58.3333	44.6808	54.1667	42.3077	41.3043	36.7647	50	39.5349	44.2623	42.4242	44.2623	42.8571	26.3158	48	51.1628	52.5	58.8235	53.7313	48.8889	28.2051	31.1111	57.8947	50.8772	55	56.8182	64.4444	56.25
[truncated: 81 more columns]

## Sheet: Dar phenotype
% animals with Dar phenotype on 0.05% M. nematophilum			% animals with Dar phenotype on 10% M. nematophilum
standard plate	full plate		wild type	bus-1(e2678)	egl-5p::BUS-1;bus-1(e2678)
71.6667	71.6667		94.5946	0	100
69.3878	69.3878		100	0	86.3636
62.7451	62.7451		96.7742	0	85
			96.1539	0	83.33
			96.7742	0	84.62
			97.561	0	92.8571
			94.5946	0	97.561
			97.7273	0	94.5946
				0	97.7273

## Sheet: Growth rate
	Percentage of animals at each stage
	Pre L4															L4															adult
E. coli standard plate	25	2.32558	4.87805	0.840336	0	1	0	0	1.28205	0	0	0	3.44828	0	1.35135	75	97.6744	95.1219	99.1597	100	99	100	100	98.718	2.43902	7.40741	18.5185	93.1034	28.0992	22.973	0	0	0	0	0	0	0	0	0	97.561	92.5926	81.4815	68.5393	71.9008	75.6757
E. coli full plate	0	0	3.33333	1.6129	0	0	4.65116	0	0	0	0	0	1.23457	0	0	100	100	96.6667	98.3871	100	100	95.3488	100	100	0	4.7619	6.25	24.6914	22.5	14.5833	0	0	0	0	0	0	0	0	0	100	95.2381	93.75	74.0741	77.5	85.4167
M. nematophilum standard plate	76.1905	81.8182	83.6735	94.8454	89.2473	95.7895	78.3333	71.875	74.3243	59.5238	56.7568	61.7647	64.1304	63.5294	53.1646	23.8095	18.1818	16.3265	5.15464	10.7527	4.21053	21.6667	28.125	25.6757	40.4762	43.2432	38.2353	35.8696	35.2941	45.5696	0	0	0	0	0	0	0	0	0	0	0	0	0	1.17647	1.26582
M. nematophilum full plate	76	69.5652	72	93.5065	93.5897	90.7895	67.5	72.5806	76.4706	50	55.5556	63.6364	59.0909	56.25	41.5385	24	30.4348	28	6.49351	6.41026	9.21053	32.5	27.4194	23.5294	50	44.4444	36.3636	39.3939	43.75	53.8462	0	0	0	0	0	0	0	0	0	0	0	0	1.51515	0	4.61538
Avirulent standard plate	7.69231	4.25532	0	1.0101	0	0	1.23457	1.53846	1.19048	3.22581	0	0	0	0	0	92.3077	95.7447	100	98.9899	100	100	98.7654	98.4615	98.8095	19.3548	11.5385	8.82353	30.1205	21.4286	20	0	0	0	0	0	0	0	0	0	77.4194	88.4615	91.1765	69.8795	78.5714	80
Avirulent full plate	2.94118	0	0	1.96078	0	1.36986	0	0	0	0	0	0	0	0	0	97.0588	100	100	98.0392	97.561	98.6301	97.4359	100	98.1818	0	4	12	10.4167	10.3448	8.23529	0	0	0	0	2.43902	0	2.5641	0	1.81818	100	96	88	89.5833	89.6552	91.7647
	Percentage of animals at each L4 stage
	early				mid				mid-late				late
E. coli standard plate	0	0	0		0	0	0		0	8	0		100	92	100
E. coli full plate	0	0	0		0	0	0		0	0	8.33333		100	100	91.6667
M. nematophilum standard plate	6.66667	17.3913	4.34783	0	6.66667	17.3913	21.7391	24	66.6667	26.087	21.7391	36	20	39.1304	52.1739	40
M. nematophilum full plate	53.8462	33.3333	12	23.0769	15.3846	33.3333	24	23.0769	15.3846	0	24	7.69231	15.3846	33.3333	40	46.1538
Avirulent standard plate	0	0	0		0	5.88235	5		0	5.88235	0		100	88.2353	95
Avirulent full plate	0	0	0		0	0	0		0	12.5	0		100	87.5	100

## Sheet: Serratia lawn avoidance
	Percentage of animals off bacterial lawn
	E. coli OP50																																				Serratia marcescens
wild type	0	0	0	12.5	15	10	10	0	0	10	0	10	5.26316	5	5	5	4.7619	0	10	10	5	0	0	10	5	15	20	9.09091	25	30	15	10.5263	25	22.2222	25	14.2857	100	100	100	100	100	88.2353	100	87.5	100	100	100	100	94.7368
Δ AQR, PQR, URX	0	15.7895	10	0	10	10.5263	22.2222	10	4.7619																												100	100	100	100	100	100	95	63.1579	94.7368
Δ ASEL	5	5.26316	0		25	0	10.5263	5.26316																													95	90	94.7368	94.7368	88.2353	100	87.5	100	90	83.3333
Δ ADF	26.3158	38.8889	42.1053	27.7778	38.8889	81.25	27.7778	33.3333	26.3158																												94.7368	94.1176	88.8889	83.3333	72.2222	93.75	87.5	89.4737	88.8889	90	89.4737
bus-1(e2678)	25	20	5	5	15	81																															89.4737	100	100	100	95	86.6667	95.2381	94.7368
[truncated: 24 more columns]
